# Supplementary material for: Hybrid Cycloalkyl‐Alkyl Chain‐Based Symmetric/Asymmetric Acceptors with Optimized Crystal Packing and Interfacial Exciton Properties for Efficient Organic Solar Cells
Source: Adv Sci (Weinh). 2023 Jan 2;10(7):2206580. doi: 10.1002/advs.202206580 (PMC9982590; doi:10.1002/advs.202206580)
Supplement: Supplementary file 2 — Supporting information [file ADVS-10-2206580-s003.xlsx]

## Sheet: Sheet1
PM6:L8-BO			A-C10ch:L8-BO			Y-C10ch:L8-BO			PM6:L8-BO:Y-C10ch
300	1.16673		300	1.46081		300	1.50555		300	0.17337
310	2.36016		310	3.07529		310	2.77699		310	1.11941
320	7.03781		320	8.55865		320	9.02099		320	5.13237
330	15.4772		330	18.0882		330	16.4835		330	14.4983
340	24.9082		340	28.3018		340	26.7414		340	22.723
350	31.3579		350	34.8684		350	32.4408		350	31.1588
360	35.3719		360	38.5728		360	35.8244		360	36.5039
370	36.5176		370	39.4124		370	37.0223		370	38.8734
380	34.379		380	36.4818		380	36.0176		380	35.3346
390	35.1611		390	36.2804		390	35.6723		390	35.3551
400	39.4284		400	39.6735		400	39.4916		400	38.457
410	45.1644		410	44.555		410	45.3733		410	43.6896
420	54.2199		420	52.6914		420	53.4933		420	51.6743
430	64.0882		430	62.3063		430	63.1205		430	61.4491
440	72.4858		440	71.1677		440	71.6476		440	70.0954
450	77.7796		450	77.561		450	77.3229		450	75.9934
460	80.4662		460	81.4257		460	80.6114		460	79.4387
470	82.068		470	83.3425		470	81.6821		470	81.5823
480	82.8144		480	84.3886		480	82.3569		480	82.8828
490	83.3692		490	85.2126		490	83.2379		490	83.9434
500	83.9611		500	85.8445		500	83.8908		500	85.032
510	84.8323		510	87.1082		510	85.4142		510	86.5559
520	85.3282		520	87.8623		520	86.4095		520	87.5763
530	86.0666		530	88.8804		530	87.5708		530	88.755
540	86.9081		540	89.9588		540	88.7619		540	90.0781
550	87.0513		550	90		550	88.954		550	89.9522
560	87.5155		560	90.485		560	89.124		560	90.3598
570	88.0933		570	90.9333		570	89.3172		570	90.722
580	88.0542		580	90.7773		580	88.9033		580	90.4062
590	87.8711		590	90.3977		590	88.4292		590	89.9805
600	87.117		600	89.6687		600	87.7868		600	89.3657
610	86.0471		610	88.6337		610	85.9856		610	88.1813
620	85.0768		620	87.1605		620	85.0685		620	86.8954
630	84.2964		630	85.6041		630	83.2713		630	85.3663
640	84.5314		640	84.8108		640	82.0491		640	84.8261
650	85.259		650	84.5628		650	81.4097		650	84.8844
660	85.7317		660	84.9679		660	80.9388		660	85.3383
670	86.1447		670	86.091		670	81.8851		670	86.1713
680	85.4365		680	86.9146		680	83.2697		680	86.4372
690	85.1131		690	87.304		690	84.3971		690	86.7074
700	84.4586		700	87.0928		700	84.7223		700	86.5944
710	84.13		710	86.9147		710	85.1677		710	86.1182
720	83.7688		720	86.3927		720	84.6623		720	85.7203
730	83.1938		730	86.0368		730	84.9267		730	85.1852
740	82.6687		740	85.4792		740	84.5525		740	85.2352
750	81.7879		750	84.8652		750	84.2255		750	84.7376
760	80.2324		760	83.893		760	83.7547		760	83.3879
770	79.7677		770	82.5476		770	83.0064		770	84.0496
780	78.3363		780	81.9038		780	83.0865		780	83.0514
790	77.0738		790	80.6848		790	82.4975		790	82.1343
800	75.6423		800	79.514		800	82.1537		800	81.0654
810	73.1062		810	77.4601		810	81.0559		810	79.9388
820	68.3542		820	74.2581		820	80.1642		820	78.2877
830	65.1137		830	70.8168		830	77.5028		830	74.6568
840	56.466		840	64.8636		840	73.035		840	70.2412
850	45.2816		850	56.892		850	69.6359		850	62.4256
860	33.6987		860	47.1496		860	63.2916		860	54.2232
870	23.359		870	36.8157		870	55.2159		870	43.4522
880	14.8262		880	26.599		880	44.3227		880	32.4745
890	10.2855		890	19.7405		890	35.7352		890	24.8988
900	6.27451		900	13.2154		900	26.2356		900	18.5281
910	3.73789		910	8.34829		910	18.3017		910	12.3759
920	2.20105		920	5.16291		920	12.3318		920	7.93704
930	1.24363		930	3.03786		930	7.81626		930	5.00002
940	0.70014		940	1.74147		940	4.87175		940	2.67394
950	0.43118		950	1.04342		950	2.94216		950	1.4999
960	0.27047		960	0.63366		960	1.77476		960	0.83585
970	0.14656		970	0.36251		970	0.54663		970	0.43947
980	0.07944		980	0.19772		980	0.56467		980	0.23597
990	0.04773		990	0.11629		990	0.31329		990	0.11382
1000	0.04804		1000	0.09682		1000	0.22193		1000	0.11621
