# Supplementary material for: Hybrid Cycloalkyl‐Alkyl Chain‐Based Symmetric/Asymmetric Acceptors with Optimized Crystal Packing and Interfacial Exciton Properties for Efficient Organic Solar Cells
Source: Adv Sci (Weinh). 2023 Jan 2;10(7):2206580. doi: 10.1002/advs.202206580 (PMC9982590; doi:10.1002/advs.202206580)
Supplement: Supplementary file 3 — Supporting information [file ADVS-10-2206580-s001.xlsx]

## Sheet: Sheet1
PM6:L8-BO		PM6:A-C10ch		PM6:Y-C10ch		PM6:L8-BO:Y-C10ch
Name	A87-2-For	Name	A64-1-For	Name	A32-1-For	Name	A24-1-For
V (V)	I (mA)	V (V)	I (mA)	V (V)	I (mA)	V (V)	I (mA)
-0.2	-1.10587	-0.2	-1.14447	-0.2	-1.16284	-0.2	-1.17426
-0.18	-1.10548	-0.18	-1.14403	-0.18	-1.16228	-0.18	-1.17435
-0.16	-1.10499	-0.16	-1.14307	-0.16	-1.16217	-0.16	-1.17427
-0.14	-1.10532	-0.14	-1.14309	-0.14	-1.16122	-0.14	-1.1734
-0.12	-1.10431	-0.12	-1.14258	-0.12	-1.16013	-0.12	-1.1741
-0.1	-1.10388	-0.1	-1.14223	-0.1	-1.15964	-0.1	-1.17309
-0.08	-1.10302	-0.08	-1.14177	-0.08	-1.15977	-0.08	-1.17269
-0.06	-1.103	-0.06	-1.14055	-0.06	-1.15903	-0.06	-1.17234
-0.04	-1.10223	-0.04	-1.13961	-0.04	-1.15852	-0.04	-1.17213
-0.02	-1.10219	-0.02	-1.13853	-0.02	-1.15793	-0.02	-1.17151
0	-1.10146	0	-1.13811	0	-1.15708	0	-1.17081
0.02	-1.10021	0.02	-1.13713	0.02	-1.15606	0.02	-1.1703
0.04	-1.10051	0.04	-1.13652	0.04	-1.15511	0.04	-1.16924
0.06	-1.0995	0.06	-1.13615	0.06	-1.15532	0.06	-1.16891
0.08	-1.09908	0.08	-1.13527	0.08	-1.15374	0.08	-1.16902
0.1	-1.09892	0.1	-1.13514	0.1	-1.15358	0.1	-1.16916
0.12	-1.09883	0.12	-1.13353	0.12	-1.1527	0.12	-1.16885
0.14	-1.09759	0.14	-1.13349	0.14	-1.15201	0.14	-1.16835
0.16	-1.09599	0.16	-1.13176	0.16	-1.15091	0.16	-1.16776
0.18	-1.09597	0.18	-1.1305	0.18	-1.15015	0.18	-1.16586
0.2	-1.09508	0.2	-1.13045	0.2	-1.14935	0.2	-1.16619
0.22	-1.09433	0.22	-1.12921	0.22	-1.14789	0.22	-1.16563
0.24	-1.09365	0.24	-1.12841	0.24	-1.14767	0.24	-1.16477
0.26	-1.09274	0.26	-1.12732	0.26	-1.14715	0.26	-1.16435
0.28	-1.09195	0.28	-1.12666	0.28	-1.14506	0.28	-1.16372
0.3	-1.09099	0.3	-1.12572	0.3	-1.14472	0.3	-1.16372
0.32	-1.09108	0.32	-1.12427	0.32	-1.14278	0.32	-1.16244
0.34	-1.09042	0.34	-1.12341	0.34	-1.14205	0.34	-1.16171
0.36	-1.08947	0.36	-1.12214	0.36	-1.14063	0.36	-1.1617
0.38	-1.08949	0.38	-1.12088	0.38	-1.13931	0.38	-1.1603
0.4	-1.08733	0.4	-1.11943	0.4	-1.13807	0.4	-1.16001
0.42	-1.08694	0.42	-1.11809	0.42	-1.13701	0.42	-1.15843
0.44	-1.08543	0.44	-1.11682	0.44	-1.13548	0.44	-1.15862
0.46	-1.08399	0.46	-1.11476	0.46	-1.13279	0.46	-1.15687
0.48	-1.08344	0.48	-1.11375	0.48	-1.13125	0.48	-1.15617
0.5	-1.08174	0.5	-1.11188	0.5	-1.12932	0.5	-1.15459
0.52	-1.08064	0.52	-1.10984	0.52	-1.12652	0.52	-1.15293
0.54	-1.07795	0.54	-1.10787	0.54	-1.1237	0.54	-1.15186
0.56	-1.07736	0.56	-1.10577	0.56	-1.1211	0.56	-1.15016
0.58	-1.07559	0.58	-1.10364	0.58	-1.11782	0.58	-1.14899
0.6	-1.07335	0.6	-1.10048	0.6	-1.11365	0.6	-1.14638
0.62	-1.07076	0.62	-1.09728	0.62	-1.10866	0.62	-1.14343
0.64	-1.06756	0.64	-1.09391	0.64	-1.10332	0.64	-1.14001
0.66	-1.06439	0.66	-1.0899	0.66	-1.0957	0.66	-1.13655
0.68	-1.05952	0.68	-1.08427	0.68	-1.08595	0.68	-1.13192
0.7	-1.0541	0.7	-1.07795	0.7	-1.0722	0.7	-1.12517
0.72	-1.04622	0.72	-1.0695	0.72	-1.05302	0.72	-1.11573
0.74	-1.03493	0.74	-1.05727	0.74	-1.02113	0.74	-1.10075
0.76	-1.01912	0.76	-1.03887	0.76	-0.975859	0.76	-1.07948
0.78	-0.995439	0.78	-1.01102	0.78	-0.906802	0.78	-1.04751
0.8	-0.957202	0.8	-0.966471	0.8	-0.800305	0.8	-0.992424
0.82	-0.892938	0.82	-0.892015	0.82	-0.628357	0.82	-0.89919
0.84	-0.78655	0.84	-0.765375	0.84	-0.362257	0.84	-0.748015
0.86	-0.60899	0.86	-0.553324	0.86	0.040919	0.86	-0.507134
0.88	-0.322943	0.88	-0.208231	0.88	0.577832	0.88	-0.141242
0.9	0.113294	0.9	0.322797	0.9	1.2877	0.9	0.384848
0.92	0.735957	0.92	1.08648	0.92	2.15436	0.92	1.08416
0.94	1.55707	0.94	2.11918	0.94	3.17502	0.94	1.94247
0.96	2.56558	0.96	3.40512	0.96	4.33284	0.96	2.94522
0.98	3.74355	0.98	4.93132	0.98	5.60283	0.98	4.0737
1	5.06782	1	6.67009	1	6.96344	1	5.30159
1.02	6.51532	1.02	8.59418	1.02	8.40694	1.02	6.61639
1.04	8.06416	1.04	10.6763	1.04	9.91599	1.04	8.00249
1.06	9.69936	1.06	12.8919	1.06	11.5209	1.06	9.45391
1.08	11.4104	1.08	15.2299	1.08	13.149	1.08	10.9653
1.1	13.1817	1.1	17.7295	1.1	14.8254	1.1	12.5554
1.12	15.0069	1.12	20.2496	1.12	16.5461	1.12	14.1482
1.14	16.9165	1.14	22.8572	1.14	18.3037	1.14	15.7839
1.16	18.8254	1.16	25.545	1.16	20.1002	1.16	17.4525
1.18	20.7775	1.18	28.3048	1.18	21.929	1.18	19.1592
1.2	22.7623	1.2	31.1201	1.2	23.7905	1.2	20.8933
